# Supplementary material for: Short-term effect of acute and repeated urinary bladder inflammation on thigmotactic behaviour in the laboratory rat
Source: F1000Res. 2015 May 8;4:109. [Version 1] doi: 10.12688/f1000research.6255.1 (PMC4850861; doi:10.12688/f1000research.6255.1)
Supplement: Supplementary file 1 [file f1000research-4-6710-s0000.tgz]

Archive with 1 entries (1 files):
- eca350ee-4fa7-4061-8eb0-0461fc1e7045.pdf
